# Supplementary material for: Ankrd45 Is a Novel Ankyrin Repeat Protein Required for Cell Proliferation
Source: Genes (Basel). 2019 Jun 16;10(6):462. doi: 10.3390/genes10060462 (PMC6628321; doi:10.3390/genes10060462)
Supplement: Supplementary file 1 [file genes-10-00462-s001.zip]

Archive with 13 entries (12 files):
- movie s2 siRNA.avi
- FigS3-190522.jpg
- __MACOSX/
- __MACOSX/._FigS3-190522.jpg
- FigS1-190519.jpg
- __MACOSX/._FigS1-190519.jpg
- FigS2-190521.jpg
- __MACOSX/._FigS2-190521.jpg
- Figure Suppl text-190527.docx
- __MACOSX/._Figure Suppl text-190527.docx
- movie s1 control.avi
- Figure Suppl text-190527.pdf
- __MACOSX/._Figure Suppl text-190527.pdf
